# Supplementary material for: Comparison of Quantitative Evaluation and Conventional Scar Scale Analysis for Pediatric Pathological Scars
Source: Biomedicines. 2026 Mar 30;14(4):784. doi: 10.3390/biomedicines14040784 (PMC13113962; doi:10.3390/biomedicines14040784)
Supplement: Supplementary file 1 [file biomedicines-14-00784-s001.zip]

Archive with 1 entries (1 files):
- biomedicines-4190124-supplementary.pdf
